# Supplementary material for: Mechanical Force Triggers Macrophage Pyroptosis and Sterile Inflammation by Disrupting Cellular Energy Metabolism
Source: Int J Mol Sci. 2025 Apr 2;26(7):3321. doi: 10.3390/ijms26073321 (PMC11989687; doi:10.3390/ijms26073321)
Supplement: Supplementary file 1 [file ijms-26-03321-s001.zip]

Archive with 1 entries (1 files):
- ijms-3511237-supplementary.pdf
